# Supplementary material for: Fermentation of Youlk, an Australian Native Root Vegetable, Using Defined Lactic Acid Bacterial Strains
Source: Foods. 2026 Jun 2;15(11):1973. doi: 10.3390/foods15111973 (PMC13257415; doi:10.3390/foods15111973)
Supplement: Supplementary file 1 [file foods-15-01973-s001.zip]

Archive with 1 entries (1 files):
- foods-4271683-supplementary.pdf
